# Supplementary material for: Active Touch Sensing for Robust Hole Detection in Assembly Tasks
Source: Sensors (Basel). 2025 Jul 23;25(15):4567. doi: 10.3390/s25154567 (PMC12349164; doi:10.3390/s25154567)
Supplement: Supplementary file 1 [file sensors-25-04567-s001.zip]

Archive with 1 entries (1 files):
- sensors-3725017-supplementary.avi
